# Supplementary material for: Molecular subtypes, prognostic factors, and treatment optimization in pediatric medulloblastoma: a real-world study from China
Source: Front Oncol. 2025 Jul 30;15:1597123. doi: 10.3389/fonc.2025.1597123 (PMC12343238; doi:10.3389/fonc.2025.1597123)
Supplement: Supplementary file 1 [file DataSheet1.csv]

order	sex	age	age grade	section	M 0/1	risk	histology(cmb.dmb.lca)	mol	treatment	recurrence	PFS(Y)	outcome	OS(Y)		CTNNB1	TP53	MYC	MYCN	SMARCA4	DDX3X	ZMYM3	PTCH1	GLI2	SUFU	PIK3CA	ERBB2	CREBBP	KMT2C	PTEN	CDK6	KDM6A		1q	2p	2q	4p	4q	5p	5q	6p	6q	7p	7q	8p	8q	9p	9q	11p	12p
1	2	7.3	2	0	0	0	1	2	2	1	1.7	1	2.2		0	1	0	1	0	0	0	0	0	0	0	0	0	0	0	0	0		0	1	0	0	0	0	0	0	0	1	1	0	0	0	0	0	0
2	1	6	2	0	0	0	1	4	3	0	8.2	0	8.2		0	0	0	0	0	0	0	0	0	0	0	0	0	0	0	0	0		0	0	0	0	0	1	1	0	0	0	0	1	1	0	0	0	0
3	1	4.4	1	1	1	1	1	4	3	1	1.1	1	1.7		0	0	0	0	0	0	0	0	0	0	0	0	0	0	0	0	0		0	0	0	0	0	0	1	0	2	1	1	2	1	0	2	2	0
4	2	7.8	2	0	0	0	2	2	2	0	8.3	0	8.3		0	0	0	0	0	0	0	0	0	0	0	0	0	0	0	0	0		0	1	1	0	0	0	0	2	0	1	1	0	0	0	0	0	0
5	2	6.2	2	0	0	0	1	1	2	0	8.2	0	8.2		1	0	0	0	0	0	0	0	0	0	0	0	0	0	0	0	0		0	0	0	0	0	0	0	2	2	0	0	0	0	0	0	2	0
8	2	4.9	1	0	1	1	1	2	3	1	1.6	1	1.7		0	0	0	0	0	0	0	0	1	0	0	0	0	0	0	0	0		1	0	0	0	0	0	1	1	0	1	1	0	0	1	0	0	0
10	1	11.3	2	0	1	1	2	2	3	0	8	0	8		0	0	0	0	0	0	0	0	0	0	0	0	0	0	0	0	0		0	0	0	1	0	0	0	1	1	1	1	0	0	0	0	0	1
11	1	3.8	1	0	1	1	2	2	3	0	8	0	8		0	0	0	0	0	0	0	0	0	0	0	0	0	0	0	0	0		0	0	0	0	0	0	0	0	0	1	1	0	0	0	0	0	0
12	1	5.5	1	1	1	1	2	2	3	1	1.3	1	2.1		0	0	0	0	0	0	0	0	0	0	0	0	0	0	0	0	0		0	0	0	1	1	0	0	0	0	1	1	0	0	0	2	0	0
13	2	4	1	0	0	0	1	4	2	0	7.9	0	7.9		0	0	0	0	0	0	0	0	0	0	0	0	0	0	0	0	0		0	1	1	1	1	0	0	0	0	1	1	0	0	0	0	2	0
14	1	7.2	2	0	1	1	2	2	3	0	7.9	0	7.9		0	0	0	0	0	0	0	0	0	0	0	0	0	0	0	0	0		0	0	0	0	0	0	0	0	0	1	1	0	0	0	0	0	0
15	1	7.5	2	1	1	1	2	2	3	0	7.7	0	7.7		0	0	0	0	0	0	0	0	0	0	0	0	0	0	0	0	0		0	0	0	0	0	0	0	0	0	1	1	0	0	0	0	0	0
16	2	9.4	2	1	0	0	3	4	2	0	7.7	0	7.7		0	1	0	0	0	0	0	0	0	0	0	0	0	0	0	0	0		0	0	0	0	0	0	0	0	0	1	1	2	2	1	0	0	0
17	1	8.6	2	0	0	0	1	1	2	0	7.7	0	7.7		0	0	0	0	0	0	0	0	0	0	0	0	0	0	0	0	0		0	0	0	0	0	0	0	0	0	1	0	0	0	0	0	0	0
18	2	4.5	1	0	0	0	1	3	2	0	7.8	0	7.8		0	0	0	0	0	0	0	0	0	0	0	0	0	0	0	0	0		0	0	0	0	0	0	0	0	0	0	1	0	0	0	0	0	0
19	1	10.6	2	0	0	0	1	1	3	0	7.7	0	7.7		0	0	0	0	0	0	0	0	0	0	0	0	0	0	0	0	0		0	0	0	0	0	0	0	1	1	1	1	2	2	0	0	0	0
20	1	4.4	1	0	0	0	1	4	2	0	7.6	0	7.6		0	0	0	0	0	0	0	0	0	0	0	0	0	0	0	0	0		0	0	0	0	0	0	0	0	0	1	1	0	0	0	0	0	0
21	2	9.1	2	1	1	1	1	4	3	0	7.6	0	7.6		0	0	0	0	0	0	1	0	0	0	0	0	0	0	0	0	0		0	0	0	0	0	0	0	0	0	1	1	0	0	0	0	2	0
22	1	8.9	2	0	0	0	1	1	2	0	7.6	0	7.6		1	0	0	0	0	0	0	0	0	0	0	0	0	0	0	0	0		0	1	1	0	0	1	0	2	0	1	1	0	0	0	0	0	1
24	1	7.4	2	0	1	1	3	3	3	1	2.8	1	5		0	0	1	0	0	0	0	0	0	0	1	0	0	0	0	0	0		1	0	0	0	0	1	0	1	1	1	1	2	2	0	0	0	1
25	1	15.3	3	0	0	0	1	4	2	0	7.6	0	7.6		0	0	0	0	0	0	0	0	0	0	0	0	0	0	0	0	0		0	0	0	0	0	0	0	0	0	0	1	0	0	0	0	0	0
26	1	6.5	2	0	0	0	1	4	2	0	7.6	0	7.6		0	0	0	0	1	0	0	0	0	0	0	1	0	0	0	0	0		1	0	0	0	0	0	0	0	0	1	1	0	0	0	0	0	0
27	1	4.4	1	1	0	0	1	4	2	0	7.5	0	7.5		0	0	0	0	0	0	0	0	0	0	0	0	0	0	0	0	0		0	1	0	0	0	0	0	0	0	1	1	2	2	0	0	2	0
28	2	11.8	2	0	0	0	3	2	3	1	1.3	1	1.4		0	0	0	0	0	0	0	0	0	0	0	0	0	0	0	0	0		0	0	0	0	0	0	0	0	0	1	1	2	0	0	0	0	0
29	1	5	1	0	0	0	2	2	2	0	6.5	0	6.5		0	0	0	0	0	0	0	0	0	0	0	0	1	0	0	0	0		0	1	1	0	0	0	0	1	0	1	1	0	0	0	2	0	0
30	2	10.7	2	1	0	0	1	4	2	0	7.5	0	7.5		0	0	0	0	0	0	0	0	0	0	0	0	0	0	1	0	0		0	0	0	1	1	1	1	0	1	1	1	0	0	0	0	0	0
31	1	3.7	1	0	1	1	3	4	3	1	3.8	0	7.5		0	0	0	0	0	0	0	0	0	0	0	0	0	0	0	0	0		0	0	0	0	0	0	0	1	1	1	1	2	2	0	0	0	0
32	1	11.3	2	0	1	1	1	2	3	1	1.2	1	3.3		0	0	1	0	0	0	0	0	0	0	0	0	0	0	0	0	0		0	0	0	0	0	0	0	0	0	1	1	2	0	0	0	0	0
33	1	5.3	1	0	0	0	2	2	2	0	7.5	0	7.5		0	0	0	0	0	0	0	0	0	0	0	0	0	0	0	0	0		0	0	0	0	0	0	0	0	0	1	1	2	0	1	0	0	1
34	1	3.4	1	1	0	0	1	1	3	0	7.4	0	7.4		1	0	0	0	0	0	0	0	0	0	0	0	0	0	0	0	0		0	1	1	0	0	1	1	2	2	1	1	2	0	0	0	0	0
35	1	6.7	2	0	0	0	1	4	2	0	7.5	0	7.5		0	0	0	0	0	0	0	0	0	0	0	0	0	0	0	0	0		0	0	0	0	0	0	0	0	0	1	1	0	0	0	0	0	0
36	1	4.3	1	0	0	0	1	4	2	0	7.4	0	7.4		0	0	0	0	0	0	0	0	0	0	0	0	0	0	0	0	0		0	0	0	0	0	0	0	0	0	1	1	0	0	0	0	0	0
37	1	14.4	3	0	1	1	1	4	3	1	1.4	1	3.4		0	0	0	0	0	0	0	0	0	0	0	0	0	0	0	0	0		1	1	0	1	0	1	0	0	0	1	1	0	0	0	0	0	1
38	1	9	2	0	1	1	1	4	3	1	2.7	1	6.1		0	1	0	0	0	0	0	0	0	0	0	0	0	0	0	0	0		0	0	1	0	0	0	0	0	0	0	0	0	0	0	0	0	0
39	1	4.3	1	0	0	0	2	2	2	0	7.3	0	7.3		0	0	0	0	0	0	0	0	0	0	0	0	0	0	0	0	0		0	0	0	0	0	0	0	0	0	0	0	0	0	0	0	0	0
40	1	5.4	1	1	1	1	2	2	2	1	1	1	2.2		0	0	0	0	0	0	0	0	0	0	0	0	0	0	0	0	0		0	0	0	0	0	0	0	0	0	0	0	0	0	0	0	0	0
41	1	4.7	1	1	1	1	2	4	3	0	7.3	0	7.3		0	0	0	0	0	0	0	0	0	0	0	0	0	0	0	0	0		0	0	0	0	0	0	0	0	0	0	0	0	0	0	0	0	0
42	1	3.2	1	1	0	0	1	4	3	0	7.3	0	7.3		0	0	0	0	0	0	0	0	0	0	0	0	0	0	0	0	0		0	0	0	0	0	0	0	0	0	0	0	0	0	0	0	0	0
43	1	3.8	1	0	0	0	1	2	2	0	7.3	0	7.3		0	0	0	0	0	0	0	0	0	0	0	0	0	0	0	0	0		0	0	0	0	0	0	0	0	0	0	0	0	0	0	0	0	0
44	1	7.6	2	0	1	1	1	4	3	1	4.7	0	6		0	0	0	0	0	0	0	0	0	0	0	0	0	0	0	0	0		0	0	0	0	0	0	0	0	0	0	0	0	0	0	0	0	0
45	2	3.4	1	0	1	1	1	4	3	0	7.2	0	7.2		0	0	0	0	0	0	0	0	0	0	0	0	0	0	0	0	0		0	0	0	0	0	0	0	0	0	0	0	0	0	0	0	0	0
46	1	4.9	1	0	0	0	3	4	2	0	7.2	0	7.2		0	0	0	0	0	0	0	1	0	0	0	0	0	0	0	0	0		0	0	0	0	0	0	0	0	0	0	0	0	0	0	0	0	0
47	1	7.3	2	1	0	0	1	4	2	0	7.2	0	7.2		0	0	0	0	0	0	0	0	0	0	0	0	0	0	0	0	0		0	0	0	0	0	0	0	0	0	0	0	0	0	0	0	0	0
48	1	13.3	3	0	0	0	1	4	2	0	7.4	0	7.4		0	0	0	0	0	0	0	0	0	0	0	0	0	0	0	0	0		0	0	0	0	0	0	0	0	0	0	0	0	0	0	0	0	0
49	2	3.3	1	0	1	1	2	2	3	0	7.2	0	7.2		0	0	0	0	0	0	0	1	0	0	0	0	0	0	0	0	0		0	0	0	0	0	0	0	0	0	0	0	0	0	0	2	0	0
51	1	4.3	1	0	0	0	1	2	3	0	7.2	0	7.2		0	0	0	0	0	0	0	1	0	0	0	0	0	0	0	0	0		0	0	0	0	0	0	0	0	0	0	0	0	0	0	0	0	0
52	1	5.8	1	0	0	0	2	2	3	0	7.3	0	7.3		0	0	0	0	0	0	1	0	0	0	0	0	0	0	0	0	1		0	0	0	0	0	0	0	0	0	0	0	0	0	0	0	0	0
54	1	8.2	2	1	0	0	1	4	3	0	7.1	0	7.1		0	0	0	0	0	0	0	0	0	0	0	0	0	0	0	0	0		0	0	0	0	0	0	0	0	0	0	0	0	0	0	0	0	0
55	1	8.2	2	0	0	0	1	1	3	0	7.1	0	7.1		1	0	0	0	1	0	0	0	0	0	0	0	0	0	0	0	0		0	0	0	0	0	0	0	0	0	0	0	0	0	0	0	0	0
56	1	5.8	1	1	1	1	1	4	3	1	0.1	1	1.4		0	0	0	0	0	0	0	0	0	0	0	0	0	0	0	0	0		0	1	0	0	0	0	0	0	0	0	0	0	0	0	0	0	1
57	1	6.1	2	0	0	0	2	2	2	0	7.5	0	7.5		0	0	0	0	0	0	0	0	0	0	0	0	0	0	0	0	0		0	0	0	0	0	0	0	0	0	0	0	0	0	0	0	0	0
58	2	9	2	0	0	0	2	2	3	0	7.1	0	7.1		0	0	0	0	0	0	0	0	0	0	0	0	0	0	0	0	0		0	0	0	0	0	0	0	1	1	1	0	0	0	0	0	0	0
59	1	9.1	2	0	0	0	1	1	3	0	7.1	0	7.1		0	0	0	0	0	0	0	0	0	0	0	0	0	0	0	0	0		0	0	0	0	0	0	0	0	0	0	0	0	0	0	0	0	0
62	2	8.1	2	0	0	0	1	1	1	0	7.1	0	7.1		0	0	0	0	0	0	0	0	0	0	0	0	0	0	0	0	0		0	0	0	0	0	0	0	0	0	0	0	0	0	0	0	0	0
63	2	4.9	1	0	0	0	3	3	3	1	0.7	1	1.9		0	1	0	3	0	0	0	0	0	0	0	0	0	0	0	0	0		0	0	0	0	0	0	0	0	0	0	0	0	0	0	0	0	0
64	2	4.8	1	0	0	0	2	4	3	0	7.1	0	7.1		0	0	0	0	0	0	0	0	0	0	0	0	0	0	0	0	0		0	0	0	0	0	0	0	0	0	0	0	0	0	0	0	0	0
65	2	6.6	2	1	0	0	1	4	3	0	7	0	7		0	0	0	0	0	0	0	0	0	0	0	0	0	0	0	0	0		0	0	0	0	0	0	0	0	0	0	0	0	0	0	0	0	0
66	2	5.5	1	0	0	0	1	4	3	1	5.9	0	7		0	0	0	0	1	0	0	0	0	0	0	0	0	0	0	0	0		0	0	0	0	0	0	0	0	0	1	1	0	0	0	0	0	0
67	1	9.6	2	0	0	0	1	4	3	1	4.2	0	7.1		0	0	0	0	0	0	0	0	0	0	0	0	0	0	0	0	0		0	0	0	0	0	0	0	0	0	0	0	0	0	0	0	0	0
68	1	5.3	1	0	0	0	1	4	3	1	2.4	0	7		0	0	0	0	0	0	0	0	0	0	0	0	0	0	0	0	0		0	0	0	0	0	0	0	0	0	0	0	0	0	0	0	0	0
69	1	7.5	2	0	0	0	1	4	3	0	7	0	7		0	0	0	0	0	0	0	0	0	0	0	0	0	0	0	0	0		0	0	0	0	0	0	0	0	0	0	0	0	0	0	0	0	0
70	1	3.6	1	0	0	0	3	3	2	1	0.8	1	1.1		0	0	0	0	0	0	0	0	0	0	0	0	0	0	0	0	0		0	0	0	0	0	0	0	0	0	0	0	0	0	0	0	0	0
72	2	6.1	2	0	0	0	1	4	3	0	7.2	0	7.2		0	0	0	0	0	0	0	0	0	0	0	0	0	0	0	0	0		0	0	0	0	0	0	0	0	0	0	0	0	0	0	0	0	0
73	1	9.3	2	0	0	0	1	1	3	0	6.9	0	6.9		1	0	0	0	0	0	0	0	0	0	0	0	0	0	0	0	0		0	0	0	0	0	0	0	0	0	0	0	0	0	0	0	0	0
74	2	5.9	1	0	0	0	2	2	2	1	0.8	1	3.6		0	1	0	0	0	0	0	0	0	0	0	0	0	0	0	0	0		0	0	0	0	0	0	0	0	0	0	0	0	0	0	0	0	0
75	1	6.8	2	1	0	0	1	4	2	0	6.9	0	6.9		0	0	0	0	0	0	0	0	0	0	0	0	0	0	0	0	0		0	0	0	0	0	0	0	0	0	0	0	0	0	0	0	0	0
76	1	5.9	1	1	1	1	2	3	1	1	0.1	1	0.4		0	1	0	0	0	0	0	0	0	0	0	0	0	0	0	0	0		0	0	0	0	0	0	0	0	0	0	0	0	0	0	0	0	0
77	2	10.1	2	1	0	0	1	1	3	0	6.8	0	6.8		1	0	0	0	1	0	0	0	0	0	0	0	0	0	0	0	0		0	0	0	0	0	0	0	2	2	0	0	0	0	0	0	0	0
78	2	7.4	2	0	0	0	1	4	3	1	2.2	0	6.8		0	0	0	0	0	0	0	0	0	0	0	0	0	0	0	0	0		1	0	0	0	0	0	0	0	1	1	1	0	0	0	0	0	1
79	1	7.9	2	0	0	0	1	1	2	0	7.5	0	7.5		1	1	0	0	0	1	0	0	0	0	0	0	0	0	0	0	0		0	0	0	0	0	0	0	0	0	0	0	0	0	0	0	0	0
80	1	7.8	2	1	0	0	1	1	2	0	6.8	0	6.8		1	0	0	0	0	0	0	0	0	0	0	0	0	0	0	0	0		0	0	0	0	0	0	0	0	0	0	0	0	0	0	0	0	0
82	2	12.4	3	0	0	0	1	4	2	0	6.8	0	6.8		0	0	0	0	0	0	0	0	0	0	0	0	0	0	0	0	0		0	0	0	0	0	0	0	1	1	1	1	2	2	0	0	0	0
83	2	6.3	2	0	1	1	2	2	2	1	0.6	1	2.4		0	0	0	0	0	0	0	0	0	0	0	0	0	0	0	0	0		0	0	0	0	0	0	0	0	0	0	0	0	0	0	0	0	0
85	2	9.2	2	1	0	0	1	4	2	0	7.1	0	7.1		0	0	0	0	0	0	0	0	0	0	0	0	0	0	0	0	0		0	0	0	0	0	0	0	0	0	1	1	0	0	0	0	0	0
86	2	5.4	1	0	0	0	1	4	3	0	6.8	0	6.8		0	0	0	0	0	0	0	0	0	0	0	0	0	0	0	0	0		0	0	0	0	0	0	0	0	0	0	0	0	0	0	0	0	0
87	2	9.1	2	0	0	0	1	1	3	0	6.9	0	6.9		0	0	3	0	0	0	0	0	0	0	0	0	0	0	0	0	0		0	0	0	0	0	0	0	0	0	0	0	0	0	0	0	0	0
88	2	7.3	2	0	0	0	1	2	3	0	6.8	0	6.8		0	0	0	0	0	0	0	0	0	0	0	0	0	0	0	0	0		0	0	0	0	0	0	0	0	0	0	0	0	0	0	0	0	0
89	1	11.5	2	0	0	0	2	2	2	0	6.8	0	6.8		0	0	0	0	0	0	0	0	0	0	0	0	0	0	0	0	0		0	0	0	0	0	0	0	0	0	0	0	0	0	0	0	0	0
90	2	5.7	1	1	0	0	2	2	3	0	6.8	0	6.8		0	0	0	0	0	0	0	0	0	0	0	0	0	0	0	0	0		0	0	0	0	0	0	0	0	0	0	0	0	0	0	0	0	0
91	1	8.5	2	1	1	1	1	4	3	1	0.3	1	2.2		0	0	0	0	0	0	0	0	0	0	0	0	0	0	0	0	0		1	0	0	0	0	1	0	0	0	1	1	0	0	0	0	2	0
92	2	12.3	3	1	1	1	1	4	3	1	2.6	0	6.7		0	0	0	0	0	0	0	0	0	0	0	0	0	0	0	0	0		0	0	0	0	0	0	0	0	0	1	1	2	0	0	0	0	0
93	2	10.9	2	0	0	0	1	3	3	0	7	0	7		0	0	0	0	0	0	0	0	0	0	0	0	0	0	0	0	0		0	0	0	0	0	0	0	0	0	0	0	0	0	0	0	0	0
94	1	13.4	3	1	0	0	1	4	3	1	2.8	0	4.7		0	0	3	0	0	0	0	0	0	0	0	0	0	0	0	0	0		0	0	0	0	0	0	0	0	0	0	0	0	0	0	0	0	0
96	1	11.1	2	0	1	1	1	4	3	0	6.7	0	6.7		0	0	0	0	0	0	0	0	0	0	0	0	0	0	0	0	0		0	0	0	0	0	0	0	0	0	1	1	0	0	0	0	0	0
97	1	7.3	2	1	1	1	2	2	4	1	0.5	1	0.9		0	0	0	0	0	0	0	0	0	0	0	0	0	0	0	0	0		0	0	0	1	1	0	0	0	0	1	1	0	0	0	2	0	0
98	2	5.8	1	0	0	0	3	4	3	1	0.8	1	1.4		0	0	0	0	0	0	0	0	0	0	0	0	0	0	0	0	0		0	0	0	0	0	0	0	0	0	0	0	0	0	0	0	0	0
100	1	6.8	2	0	0	0	1	1	2	0	7	0	7		1	0	0	0	1	0	0	0	0	0	0	0	0	0	0	0	0		0	0	0	0	0	1	1	2	2	0	0	0	0	0	0	0	0
101	1	4.3	1	0	0	0	2	2	3	0	6.6	0	6.6		0	0	0	0	0	0	0	0	0	0	0	0	0	0	0	0	0		0	0	0	0	0	0	0	0	0	0	0	0	0	0	0	0	0
102	2	7.8	2	0	0	0	1	2	2	1	0.7	1	1.1		0	1	0	0	0	0	0	0	0	0	0	0	0	0	0	0	0		0	0	0	0	0	0	0	0	0	0	0	0	0	0	0	0	0
103	2	4.8	1	0	1	1	2	2	3	0	7.1	0	7.1		0	0	0	3	0	0	0	0	0	0	0	0	0	0	0	0	0		0	0	0	0	0	0	0	0	0	0	0	0	0	0	0	0	0
104	1	6.4	2	1	0	0	1	4	2	0	6.6	0	6.6		0	0	3	0	0	0	0	0	0	0	0	0	0	0	0	0	0		0	0	0	0	0	0	0	0	0	0	0	0	0	0	0	0	0
105	1	7.2	2	1	0	0	1	4	3	0	6.6	0	6.6		0	0	0	0	0	0	0	0	0	0	0	0	0	0	0	0	0		0	0	0	0	0	0	0	0	0	0	0	2	2	0	0	2	0
106	1	4.8	1	0	1	1	1	3	4	1	0.2	1	0.4		0	0	0	0	0	0	0	0	0	0	0	0	0	0	0	0	0		0	0	0	0	0	0	0	0	0	0	0	0	0	0	0	0	0
107	1	10.1	2	0	1	1	1	4	3	1	1.8	0	5.1		0	0	0	0	0	0	0	0	0	0	0	0	0	0	0	0	0		0	0	0	0	0	0	0	0	0	0	0	0	0	0	0	0	0
108	1	8.6	2	0	0	0	1	1	2	0	6.8	0	6.8		1	0	0	0	1	1	0	0	0	0	0	0	0	0	0	0	0		0	0	0	0	0	0	0	2	2	0	0	0	0	0	0	0	0
109	1	13.6	3	0	0	0	1	1	2	0	6.8	0	6.8		1	0	0	0	1	1	0	0	0	0	0	0	1	0	0	0	0		0	0	0	0	0	0	0	2	2	0	0	0	0	0	0	0	0
110	1	9.6	2	0	1	1	3	4	3	1	1	1	1.2		0	0	0	0	0	0	0	0	0	0	0	0	0	0	0	0	0		0	0	0	0	0	0	0	0	0	0	0	0	0	0	0	0	1
111	2	5.8	1	0	0	0	1	4	3	0	5.5	0	5.5		0	0	0	0	0	0	0	0	0	0	0	0	0	0	0	0	0		0	0	0	0	0	0	0	0	0	0	0	0	0	0	0	0	0
112	1	3.1	1	0	0	0	1	4	2	0	6.8	0	6.8		0	0	0	0	0	0	0	0	0	0	0	0	0	0	0	0	0		0	0	0	0	0	0	0	0	0	0	0	0	0	0	0	0	0
114	2	3.9	1	0	0	0	2	2	3	0	6.5	0	6.5		0	1	0	0	0	0	0	1	0	0	0	0	0	0	0	0	0		0	0	0	0	0	0	0	0	0	0	0	0	0	1	2	0	0
115	1	8.2	2	0	1	1	3	3	3	1	4	0	4.9		0	0	0	0	0	0	0	0	0	0	0	0	0	0	0	0	0		1	0	0	0	0	1	1	0	0	0	0	1	1	0	0	0	0
118	2	10.1	2	0	0	0	2	4	2	0	6.8	0	6.8		0	0	0	0	0	0	0	0	0	0	0	0	0	0	0	0	0		0	0	0	0	0	0	0	0	0	0	0	0	0	0	0	0	0
119	1	5.3	1	0	0	0	2	4	2	0	6.8	0	6.8		0	0	0	0	0	0	0	0	0	0	0	0	0	0	0	0	0		0	0	0	0	0	0	0	0	0	0	0	0	0	0	0	0	0
121	2	6.1	2	0	0	0	1	4	3	0	6.5	0	6.5		0	0	0	0	0	0	0	0	0	0	0	0	0	0	0	0	0		0	0	0	0	0	0	0	0	0	0	0	0	0	0	0	0	0
122	1	16.6	3	1	1	1	1	4	3	0	6.5	0	6.5		0	0	0	0	0	0	0	0	0	0	0	0	0	0	0	0	0		0	0	0	0	0	0	0	0	0	1	1	0	0	0	0	2	0
123	2	13.4	3	0	0	0	3	4	3	0	6.4	0	6.4		0	0	0	0	1	0	0	0	0	0	0	0	0	0	0	0	0		1	0	0	0	0	0	0	0	0	1	1	0	0	0	0	0	0
124	2	6.3	2	0	1	1	2	4	3	0	6.4	0	6.4		0	0	0	0	0	0	0	0	3	0	0	0	0	0	0	0	0		1	0	0	0	0	0	1	1	0	1	1	0	0	1	0	0	0
125	1	3.2	1	0	1	1	1	4	3	1	1.2	0	6.4		0	0	0	0	0	0	0	0	0	0	0	0	0	0	0	0	0		0	0	0	0	0	0	0	0	0	1	1	0	0	0	0	0	0
126	2	11.3	2	0	1	1	1	1	3	0	6.4	0	6.4		0	0	0	0	0	0	0	0	0	0	0	0	0	0	0	0	0		0	0	0	0	0	0	0	2	2	0	0	1	1	0	0	0	0
128	1	7	2	0	0	0	1	3	3	0	6.4	0	6.4		0	0	0	0	0	0	0	0	0	0	0	0	0	0	0	0	0		0	0	0	0	0	0	0	0	0	0	0	0	0	0	0	0	0
129	2	6.8	2	0	0	0	2	1	3	0	6.4	0	6.4		0	0	0	0	1	0	0	0	0	0	0	0	0	0	0	0	0		0	0	0	0	0	0	0	2	2	0	0	0	0	0	0	0	0
131	1	14.8	3	0	0	0	2	2	3	1	3.1	1	3.3		0	0	0	0	0	1	0	0	0	0	0	0	0	0	0	0	0		0	0	0	0	0	0	0	0	0	0	0	0	0	0	0	0	0
132	2	6.8	2	0	0	0	2	2	3	0	6.3	0	6.3		0	0	0	0	0	0	0	0	0	0	0	0	0	0	0	0	0		0	0	0	0	0	0	0	0	0	1	1	2	0	1	0	0	0
133	2	11.1	2	1	0	0	2	2	2	0	6.6	0	6.6		0	0	0	0	0	0	0	0	0	0	0	0	0	0	0	0	0		0	0	0	0	0	0	0	0	0	1	1	0	0	0	0	2	0
134	1	13.2	3	0	0	0	2	2	3	0	6.3	0	6.3		0	0	0	0	0	0	0	0	0	0	0	0	0	0	0	0	0		0	0	0	0	0	0	0	0	0	1	1	0	0	0	0	0	0
135	1	6.5	2	1	0	0	1	4	3	0	6.3	0	6.3		0	0	0	0	0	0	0	0	0	0	0	0	0	0	0	0	0		0	0	0	0	0	0	0	0	0	0	0	0	0	0	0	0	0
136	1	6.3	2	0	0	0	2	2	3	0	6.3	0	6.3		0	0	0	0	0	0	0	0	0	0	0	0	0	0	0	0	0		0	0	0	0	0	0	0	0	0	0	0	0	0	0	0	0	0
137	1	8.8	2	0	1	1	2	2	3	0	6.4	0	6.4		0	0	0	0	0	0	0	0	0	0	0	0	0	0	0	0	0		0	1	0	0	0	0	0	0	0	0	0	0	0	0	0	0	0
138	1	9.7	2	0	0	0	1	1	3	0	6.3	0	6.3		1	0	0	0	1	0	0	0	0	0	0	0	0	0	0	0	0		0	0	0	0	0	0	0	2	2	0	0	1	1	0	0	0	0
139	1	10.6	2	0	1	1	1	4	3	1	2.2	1	3.3		0	0	0	0	0	0	0	0	0	0	0	0	0	0	0	0	0		0	0	0	0	0	0	0	0	0	0	1	0	0	0	0	0	0
140	1	12.1	3	0	1	1	3	4	2	1	4.2	0	6.6		0	0	0	0	0	0	0	0	0	0	0	0	0	0	0	0	0		0	0	0	0	0	0	0	0	0	0	0	0	0	0	0	0	0
141	1	7.8	2	0	0	0	1	1	3	0	6.3	0	6.3		0	3	3	0	0	0	0	0	0	0	0	0	0	0	0	0	0		0	0	0	0	0	0	0	0	0	0	0	0	0	0	0	0	0
142	1	7.8	2	0	1	1	1	4	3	1	2.9	1	4.5		0	0	0	0	0	0	0	0	0	0	0	0	0	0	0	0	0		0	0	0	0	0	0	0	0	0	1	1	2	0	0	0	0	0
143	1	9.3	2	0	1	1	3	4	3	0	6.3	0	6.3		0	0	0	0	0	0	0	0	0	0	0	0	0	0	0	0	0		0	0	0	0	0	0	0	0	0	0	0	0	0	0	0	0	0
144	1	8.3	2	0	0	0	1	4	3	0	6.4	0	6.4		0	0	0	0	0	0	0	0	0	0	0	0	0	0	0	0	0		0	0	0	0	0	0	0	0	0	1	1	0	0	0	0	2	0
145	2	8.9	2	0	0	0	1	2	2	0	6.3	0	6.3		0	0	0	0	0	0	0	0	0	0	0	0	0	0	0	0	0		0	0	0	0	0	0	0	0	0	0	0	0	0	0	0	0	0
146	1	10.4	2	0	0	0	3	2	3	0	0.8	1	0.8		0	3	0	0	0	0	0	0	3	0	0	0	0	0	0	0	0		0	1	1	0	0	0	0	0	0	0	0	0	0	0	0	2	0
147	1	4.6	1	0	0	0	1	4	3	0	6.3	0	6.3		0	0	0	0	0	0	0	0	0	0	0	0	0	0	0	0	0		0	0	0	1	0	0	0	1	1	1	1	0	0	0	0	0	1
149	1	8.9	2	0	1	1	2	2	3	0	6.2	0	6.2		0	0	0	0	0	0	0	0	0	0	0	0	0	0	0	0	0		0	0	0	0	0	0	0	0	0	0	0	0	0	0	0	0	0
151	1	15.1	3	0	1	1	2	2	3	1	2.6	1	3.3		0	0	0	0	0	0	0	0	0	0	0	0	0	0	0	0	0		0	0	0	0	0	0	0	0	0	1	1	0	0	0	0	0	0
152	2	6	2	0	0	0	2	2	3	0	6.2	0	6.2		0	0	0	0	0	0	0	0	0	0	0	0	0	0	0	0	0		0	1	1	0	0	1	1	0	0	1	1	2	0	0	0	0	0
153	1	5.5	1	1	0	0	2	4	3	0	6.1	0	6.1		0	0	0	0	0	0	0	0	0	0	0	0	0	0	0	0	0		0	0	0	0	0	0	0	0	0	0	0	0	0	0	0	0	0
154	2	3.2	1	0	1	1	1	4	3	0	6.3	0	6.3		0	0	0	0	0	0	0	0	0	0	0	0	0	0	0	0	0		0	0	0	0	0	0	0	0	0	0	0	0	0	0	0	0	0
155	1	5.8	1	0	0	0	1	4	3	1	1.1	1	1.4		0	0	0	0	0	0	0	0	0	0	0	0	0	0	0	0	0		0	0	0	0	0	0	0	0	0	0	0	1	1	0	0	0	0
156	1	10.3	2	0	0	0	1	1	3	0	6.1	0	6.1		0	0	0	0	0	0	0	0	0	0	0	0	0	0	0	0	0		0	0	0	0	0	0	0	0	0	0	0	0	0	0	0	0	0
158	1	5.8	1	0	0	0	1	4	3	0	6.1	0	6.1		0	0	0	0	0	0	0	0	0	0	0	0	0	0	0	0	0		0	0	0	0	0	0	0	0	0	1	1	0	0	0	0	2	0
159	1	3.8	1	0	1	1	2	2	3	1	0.9	1	1.9		0	0	0	0	0	0	0	0	0	0	0	0	0	0	0	0	0		0	1	0	0	0	0	0	0	0	0	0	0	0	0	0	0	0
160	1	8.3	2	0	0	0	1	1	3	1	1.2	1	2.6		0	0	0	0	0	0	0	0	0	0	0	0	0	0	0	0	0		0	0	0	0	0	0	0	0	0	0	0	0	0	0	0	0	0
161	2	6	2	0	1	1	1	3	2	1	0.5	1	0.6		0	0	3	0	0	0	0	0	0	0	0	0	0	0	0	0	0		0	0	0	0	0	0	0	0	0	0	0	0	0	0	0	0	0
162	2	4.6	1	0	0	0	2	1	3	0	6.1	0	6.1		1	0	0	0	1	0	0	0	0	0	0	0	0	0	0	0	0		0	0	0	0	0	0	0	0	0	0	0	0	0	0	0	0	0
163	2	8.8	2	1	1	1	1	4	3	1	2.2	1	4.2		0	0	0	0	0	0	0	0	0	0	0	0	0	0	0	0	0		0	0	0	0	0	0	0	0	0	0	0	0	0	0	0	0	0
164	1	7.6	2	0	0	0	1	4	3	0	6.1	0	6.1		0	0	0	0	0	0	0	0	0	0	0	0	0	0	0	0	0		0	0	0	0	0	0	0	0	0	0	0	0	0	0	0	0	0
166	1	5.1	1	0	0	0	2	2	3	0	6.1	0	6.1		0	0	0	0	0	0	0	0	0	0	0	0	0	0	0	0	0		0	0	0	0	0	0	0	0	0	0	0	0	0	0	0	0	0
167	1	12.2	3	0	0	0	1	3	2	1	2	0	6.4		0	3	0	0	0	0	0	0	0	0	0	0	0	0	0	0	0		0	0	0	0	0	0	0	0	0	0	0	0	0	0	0	0	0
168	2	6.2	2	0	0	0	1	1	3	1	5.6	0	6		1	0	0	0	0	0	0	0	0	0	0	0	0	0	0	0	0		0	0	0	0	0	0	0	0	0	0	0	0	0	0	0	0	0
169	2	6.8	2	0	0	0	1	1	3	0	6	0	6		1	0	0	0	1	0	0	0	0	0	0	0	0	0	0	0	0		0	0	0	0	0	0	0	2	2	0	0	0	0	0	0	0	0
170	2	5.3	1	0	0	0	3	4	3	0	6	0	6		0	0	0	0	0	0	0	0	0	0	0	0	0	0	0	0	0		0	0	0	0	0	0	0	0	0	0	0	2	0	0	0	0	0
171	1	3.7	1	0	0	0	1	4	3	0	6	0	6		0	0	0	0	0	0	0	0	0	0	0	0	0	0	0	0	0		0	0	0	0	0	0	0	0	0	1	1	0	0	0	0	0	0
172	1	8	2	0	1	1	2	3	1	1	0.4	1	0.5		0	0	0	3	0	0	0	0	0	0	0	0	0	0	0	0	0		0	1	0	0	0	0	0	0	0	1	1	0	0	0	0	0	0
173	2	8.8	2	0	0	0	1	4	2	0	6.4	0	6.4		0	0	0	0	0	0	0	0	0	0	0	0	0	0	0	0	1		0	0	0	0	0	0	0	0	0	0	0	0	0	0	0	0	0
174	1	6.3	2	0	0	0	2	2	3	0	6.1	0	6.1		0	0	0	0	0	0	0	0	0	0	0	0	0	0	0	0	0		0	0	0	0	0	0	0	0	0	0	0	0	0	0	0	0	0
175	2	4.2	1	0	0	0	1	4	3	0	6	0	6		0	0	0	0	0	0	0	0	0	0	0	0	0	0	0	0	0		0	0	0	1	1	0	0	0	0	1	1	0	0	0	0	0	0
177	2	5.8	1	0	0	0	1	4	2	1	1.6	1	2		0	0	0	0	0	0	0	0	0	0	0	0	0	0	0	0	0		0	1	0	0	0	0	0	0	0	1	1	0	0	0	0	0	1
178	1	5.4	1	0	0	0	1	4	3	0	6	0	6		0	0	0	0	0	0	0	0	0	0	0	0	0	0	0	0	0		0	0	0	1	1	0	0	0	0	1	1	0	0	0	0	2	0
179	1	4.5	1	0	0	0	3	2	3	1	0.7	1	0.9		0	0	3	0	0	0	0	0	0	0	0	0	0	0	0	0	0		0	0	0	0	0	0	0	0	1	1	1	0	0	0	0	0	0
180	2	8.9	2	0	0	0	1	4	3	0	6	0	6		0	0	0	0	0	0	0	0	0	0	0	0	0	0	0	0	0		0	0	0	0	0	0	0	0	0	1	1	0	0	0	0	0	0
183	2	5.6	1	0	0	0	2	2	3	0	6	1	6		0	0	0	0	0	0	0	0	0	0	0	0	0	0	0	0	0		0	0	0	0	0	0	0	0	0	1	1	0	0	0	0	0	1
184	2	6.7	2	0	0	0	2	1	3	0	6	0	6		0	0	0	0	1	0	0	0	0	0	0	0	0	0	0	0	1		0	0	0	0	0	0	0	2	0	0	0	0	0	0	0	0	0
186	1	11.7	2	1	1	1	1	4	3	0	5.9	0	5.9		0	0	0	0	0	0	0	0	0	0	0	0	0	0	0	0	0		0	0	0	1	1	0	1	0	0	0	0	0	0	0	0	0	0
187	1	5	1	0	0	0	1	3	2	1	2.9	0	6.2		0	0	0	0	0	0	0	0	0	0	0	0	1	0	0	0	0		0	0	0	0	0	0	0	0	0	0	0	0	0	0	0	0	0
188	1	8.8	2	1	1	1	3	4	3	0	4.9	0	4.9		0	0	0	0	0	0	0	0	0	0	0	0	0	0	0	3	0		0	0	0	0	0	0	0	0	0	0	0	0	0	0	0	0	0
189	1	13.1	3	1	0	0	2	2	3	1	2.3	1	3.1		0	0	0	0	0	0	0	0	0	0	0	0	0	0	0	0	0		0	0	0	0	0	0	0	0	1	0	0	0	0	0	0	0	0
190	1	7.6	2	0	0	0	2	2	3	0	5.9	0	5.9		0	0	0	0	0	0	0	0	0	0	0	0	0	0	0	0	0		0	0	0	0	0	0	0	0	0	0	0	0	0	0	0	0	0
191	1	8.6	2	0	0	0	2	4	3	0	5.9	0	5.9		0	0	0	3	0	0	0	0	0	0	0	0	0	0	0	0	0		1	0	0	0	0	0	0	0	0	1	0	0	0	0	0	0	0
192	1	10.3	2	1	0	0	3	4	3	1	4.2	0	5.9		0	0	0	0	0	0	0	0	0	0	0	0	0	0	0	0	0		0	0	0	0	0	0	0	0	0	0	0	0	0	0	0	0	0
193	1	10.4	2	1	1	1	1	4	3	0	5.8	0	5.8		0	0	0	0	0	0	0	0	0	0	0	0	0	0	0	0	0		0	0	0	0	0	0	0	0	0	0	0	0	0	0	0	0	0
194	1	15.7	3	0	0	0	2	2	3	0	5.8	0	5.8		0	0	0	0	0	0	0	0	0	0	0	0	0	0	0	0	0		0	0	0	0	0	0	0	0	0	0	0	0	0	0	0	0	0
195	1	8.8	2	1	0	0	1	2	3	0	5.9	0	5.9		0	0	0	0	0	0	0	0	0	0	0	0	0	0	0	0	0		0	0	0	0	0	0	0	0	0	1	1	0	0	0	0	0	0
196	1	8.7	2	0	0	0	1	4	3	1	2	1	2.4		0	0	0	0	0	0	0	0	0	0	0	0	0	0	0	0	0		0	0	0	0	0	0	0	0	0	0	1	0	0	0	0	0	0
197	2	9.1	2	1	0	0	1	4	3	0	5.8	0	5.8		0	0	0	0	0	0	0	0	0	0	0	0	0	0	0	0	0		0	0	0	0	0	1	1	1	0	1	1	0	1	0	0	0	0
199	1	5.8	1	0	1	1	1	4	3	0	5.8	0	5.8		0	0	0	0	0	0	0	0	0	0	0	0	0	0	0	0	0		0	0	0	0	0	0	0	0	0	0	1	0	0	0	0	0	0
200	1	7.8	2	0	0	0	1	4	3	0	5.8	0	5.8		0	0	0	0	0	0	0	0	0	0	0	0	0	0	0	0	1		0	0	0	0	0	0	0	0	0	0	0	2	0	0	0	2	0
202	2	8.1	2	0	0	0	3	4	3	0	5.8	0	5.8		0	0	0	0	0	0	0	0	0	0	0	0	0	0	0	0	0		0	0	0	0	0	0	0	0	0	0	1	0	1	0	0	0	0
204	1	9.7	2	0	1	1	1	4	2	1	1.1	1	1.1		0	0	0	0	0	0	0	0	0	0	0	0	0	0	0	3	0		0	0	0	0	0	0	0	0	0	0	0	0	0	0	0	0	0
205	1	9.8	2	0	0	0	1	2	3	0	5.8	0	5.8		0	0	0	0	0	0	2	0	0	0	0	0	0	0	0	0	0		0	0	0	0	0	0	0	0	0	0	0	0	0	0	0	0	0
208	2	12.6	3	0	0	0	3	4	3	1	1	1	3		0	0	0	0	0	0	0	0	0	0	0	0	0	0	0	0	0		0	0	0	0	0	0	0	0	0	1	1	0	0	0	0	0	0
209	1	6.3	2	1	0	0	2	2	3	0	5.7	0	5.7		0	0	0	0	0	0	0	0	0	0	0	0	0	0	0	0	0		0	0	0	0	0	0	0	0	0	0	0	0	0	0	0	0	0
210	2	10.3	2	0	1	1	1	2	3	1	0.6	1	0.8		0	0	0	0	0	0	0	0	0	0	0	0	0	0	0	0	0		0	0	0	0	1	0	0	0	0	1	1	0	0	0	0	0	1
211	1	5.6	1	0	0	0	1	4	3	1	2.3	1	3.5		0	0	0	0	0	0	0	0	0	0	0	0	0	0	0	0	0		0	0	0	0	0	0	0	0	0	0	0	0	0	0	0	0	0
213	1	7.2	2	0	0	0	3	4	3	1	3	1	5.2		0	1	0	0	0	0	0	0	0	0	0	0	0	0	0	0	0		0	0	0	0	0	0	0	0	0	1	1	2	2	0	0	0	0
214	1	8	2	1	0	0	1	1	3	0	5.6	0	5.6		0	0	0	0	0	0	0	0	0	0	0	0	0	0	0	0	0		0	0	0	0	0	0	0	0	0	0	0	0	0	0	0	0	0
215	1	12.1	3	0	1	1	2	2	3	1	1.3	1	2.1		0	0	0	0	0	0	0	0	0	1	0	0	0	0	0	0	0		0	0	0	0	0	0	0	0	0	0	0	0	0	0	0	0	0
216	1	9.1	2	0	0	0	1	1	3	0	5.6	0	5.6		1	0	0	0	0	1	0	0	0	0	0	0	0	0	0	0	0		0	0	0	0	0	0	0	2	2	0	0	1	1	0	0	0	0
217	2	9.1	2	0	0	0	1	1	3	0	5.7	0	5.7		1	0	0	0	0	0	0	0	0	0	0	0	0	0	0	0	0		0	0	0	0	0	0	0	2	0	0	0	0	0	0	0	0	0
218	1	4.4	1	0	0	0	1	4	3	0	5.6	0	5.6		0	0	0	0	0	0	0	0	0	0	0	0	0	0	0	0	0		0	0	0	0	0	0	0	0	0	0	0	0	0	0	0	0	0
220	1	5.9	1	0	0	0	1	1	3	0	5.6	0	5.6		1	0	0	0	0	0	0	0	0	0	0	0	0	0	0	0	0		0	0	0	0	0	0	0	2	2	0	0	1	0	0	0	0	0
221	2	5.2	1	1	1	1	2	2	3	1	0.6	1	2.1		0	0	0	0	0	0	0	0	0	0	0	0	0	0	0	0	0		0	0	0	0	0	0	0	0	0	0	0	0	0	0	0	0	0
222	1	11.5	2	0	1	1	1	4	3	1	1.1	0	5.6		0	0	0	0	0	0	0	0	0	0	0	0	0	0	0	0	0		0	0	0	1	1	0	0	1	1	1	1	0	0	0	0	0	0
224	1	10.6	2	1	1	1	1	4	3	0	5.6	0	5.6		0	0	0	0	0	0	0	0	0	0	0	0	0	0	0	0	0		0	0	0	0	0	0	0	0	0	0	0	0	0	0	0	0	0
225	1	6.5	2	0	0	0	1	4	3	0	5.6	0	5.6		0	0	0	0	0	0	0	0	0	0	0	0	0	0	0	0	0		0	0	0	0	0	0	0	0	0	1	0	0	0	0	0	0	0
226	1	7.5	2	1	0	0	2	2	3	0	5.5	0	5.5		0	0	0	0	0	0	0	0	0	0	0	0	0	0	0	0	0		0	1	0	0	0	0	0	0	0	0	0	0	0	0	0	0	0
227	1	10.7	2	1	0	0	2	2	3	0	5.6	0	5.6		0	0	0	0	0	0	0	0	0	0	0	0	0	0	0	0	1		0	0	0	0	0	0	0	0	0	0	0	0	0	0	0	0	0
228	2	4.3	1	1	1	1	1	4	3	1	3	1	4.2		0	0	0	0	0	0	0	0	0	0	0	0	0	0	0	0	0		0	0	0	0	0	0	0	0	0	0	1	0	0	0	0	0	0
229	2	7.9	2	0	0	0	2	2	2	0	4.8	0	4.8		0	0	0	0	0	0	0	0	0	0	0	0	0	0	0	3	0		0	0	0	1	1	0	0	0	0	1	1	2	0	0	0	0	0
230	2	10.5	2	0	0	0	1	1	3	0	5.6	0	5.6		1	0	0	0	1	0	0	0	0	0	0	0	0	0	0	0	0		0	0	0	0	0	0	0	0	0	0	0	0	0	0	0	0	0
231	2	9.9	2	0	1	1	1	4	3	1	2	1	5		0	0	0	0	0	0	0	0	0	0	0	0	0	0	0	0	0		0	0	0	1	1	0	0	0	0	1	1	0	0	0	0	0	0
232	1	6.9	2	1	1	1	1	4	3	0	5.5	0	5.5		0	0	0	0	0	0	0	0	0	0	0	0	0	0	0	0	0		0	0	0	0	0	0	0	0	0	0	0	0	0	0	0	0	0
233	1	11.2	2	0	0	0	2	2	3	0	5.5	0	5.5		0	0	0	0	0	0	1	1	0	0	0	0	0	0	0	0	0		0	0	0	0	0	0	0	0	0	0	0	0	0	0	0	0	0
234	2	13	3	1	0	0	2	2	2	1	1	1	1.3		0	0	0	0	0	0	0	0	0	0	0	0	0	0	0	0	0		0	0	0	0	0	0	0	0	0	0	1	0	0	0	0	0	1
235	1	7.6	2	1	0	0	1	4	3	0	5.5	0	5.5		0	0	0	0	0	0	0	0	0	0	0	0	0	0	0	0	0		0	0	0	0	0	0	0	0	0	1	1	0	0	0	0	0	0
236	1	9.5	2	2	1	1	1	4	3	0	5.5	0	5.5		0	0	0	0	0	0	0	0	0	0	0	0	0	0	0	0	0		0	0	0	0	0	0	0	0	1	1	1	0	0	0	0	0	0
237	1	9	2	0	0	0	1	1	3	0	5.5	0	5.5		1	0	0	0	1	1	0	0	0	0	0	0	0	0	0	0	0		0	0	0	0	0	0	0	2	2	0	0	0	0	0	0	0	0
238	1	9.5	2	0	0	0	1	4	3	1	1.7	1	5		0	0	0	0	0	0	0	0	0	0	0	0	0	0	0	0	0		0	0	0	0	0	0	0	0	0	1	1	0	0	0	0	0	0
239	1	10.2	2	0	0	0	1	4	2	0	5.7	0	5.7		0	0	0	0	0	0	0	0	0	0	0	0	0	0	0	0	0		0	0	0	0	0	0	0	0	0	0	0	0	0	0	0	0	0
240	2	6.7	2	0	0	0	1	4	3	1	3.4	1	3.5		0	0	0	3	0	0	0	0	0	0	0	0	0	0	0	0	0		0	0	0	0	0	1	1	0	0	1	1	0	0	0	0	0	0
241	1	4.4	1	1	1	1	2	2	3	1	1.2	1	4.9		0	0	0	0	0	0	0	1	0	0	1	0	0	0	0	0	0		0	0	0	0	0	0	0	0	0	0	0	0	0	0	2	0	0
242	2	8.1	2	0	0	0	1	1	3	0	5.5	0	5.5		1	1	0	0	0	0	0	0	0	0	0	0	0	0	0	0	0		0	0	0	0	0	1	1	2	0	0	0	0	0	0	0	0	0
243	2	16.7	3	0	0	0	2	4	2	0	5.6	0	5.6		0	0	3	3	0	0	0	0	0	0	0	0	0	0	0	0	0		0	0	0	0	0	0	0	0	0	0	0	0	0	0	0	0	0
244	2	7.5	2	0	0	0	1	2	3	0	5.4	0	5.4		0	0	0	0	0	0	0	0	0	0	0	0	0	0	0	0	0		0	0	0	0	0	0	0	0	0	0	1	0	0	0	0	0	0
245	1	16	3	0	0	0	2	4	3	0	5.4	0	5.4		0	0	0	0	0	0	0	0	0	0	0	0	0	0	0	0	0		0	0	0	0	0	0	0	1	1	1	1	2	2	0	0	0	0
246	1	7.1	2	0	0	0	1	4	3	1	1.8	1	3.2		0	0	0	3	0	0	0	0	0	0	0	0	0	0	0	0	0		0	0	0	0	0	0	0	0	0	0	0	0	0	0	0	0	0
247	1	6.2	2	1	0	0	2	2	3	0	5.4	0	5.4		0	0	0	0	0	0	0	0	0	0	0	0	0	0	0	0	0		0	0	0	0	0	0	0	0	0	1	1	2	2	0	0	0	0
248	1	5.4	1	1	1	1	1	4	3	0	5.6	0	5.6		0	0	0	0	0	0	0	0	0	0	0	0	0	0	0	0	0		0	0	0	0	0	0	0	0	0	1	1	2	0	0	0	0	0
249	2	5.3	1	1	0	0	2	1	2	0	5.6	0	5.6		0	0	0	0	0	0	0	0	0	0	0	0	0	0	0	0	0		0	0	0	0	0	0	0	0	0	0	0	0	0	0	0	0	0
250	1	12.3	3	0	0	0	1	4	3	0	5.4	0	5.4		0	0	0	0	0	0	0	0	0	0	0	0	0	0	1	0	0		0	0	0	1	1	0	0	0	0	0	1	0	0	0	0	0	0
251	2	9	2	0	0	0	1	1	3	0	5.4	0	5.4		1	0	0	0	0	1	0	0	0	0	1	0	0	0	0	0	0		0	0	0	0	0	0	0	2	2	0	0	1	0	0	0	0	0
252	1	5.3	1	0	0	0	1	4	3	0	5.3	0	5.3		0	0	0	0	0	0	0	0	0	0	0	0	0	0	0	0	0		0	0	0	0	0	0	0	0	0	0	0	0	0	0	0	0	0
254	2	8.3	2	0	0	0	3	2	3	0	5.3	0	5.3		0	1	0	0	0	0	0	0	0	0	0	0	0	0	0	0	0		0	0	0	0	0	0	0	0	0	0	0	0	0	1	0	0	0
256	1	18.4	3	1	0	0	2	2	3	0	5.3	0	5.3		0	0	0	0	0	0	0	0	0	0	0	0	0	0	0	0	0		0	0	0	0	0	0	0	0	0	1	1	0	0	0	0	0	0
257	1	12.4	3	2	1	1	1	4	3	0	5.3	0	5.3		0	0	0	0	0	0	0	0	0	0	0	0	0	0	0	0	0		0	0	0	0	0	0	0	0	0	0	0	0	0	0	0	0	0
260	1	7	2	0	0	0	2	2	3	0	5.1	0	5.1		0	0	0	0	0	0	0	0	0	0	0	0	0	0	0	0	0		0	0	0	0	0	0	0	0	0	0	1	2	0	0	0	0	0
261	1	8.8	2	0	1	1	1	4	2	0	5.4	0	5.4		0	0	0	0	0	0	0	0	0	0	0	0	0	0	0	0	0		0	0	0	0	0	0	0	0	0	0	0	0	0	0	0	0	0
262	2	5.2	1	1	0	0	3	3	2	0	5.4	0	5.4		0	0	0	3	0	0	0	0	0	0	0	0	0	0	0	0	0		0	0	0	0	0	0	0	0	0	0	0	0	0	0	0	0	0
263	1	5.7	1	1	0	0	3	3	2	1	0.6	1	0.6		0	0	0	0	0	0	0	0	0	0	0	0	0	0	0	0	0		0	0	0	0	0	0	0	0	0	0	1	0	1	0	0	0	0
266	1	3.8	1	1	0	0	2	3	2	0	5.4	0	5.4		0	0	3	0	0	0	0	0	0	0	0	0	0	0	0	0	0		0	0	0	0	0	0	0	0	0	0	0	0	0	0	0	0	0
267	2	5.1	1	0	0	0	2	1	3	0	5.1	0	5.1		0	0	0	0	0	0	0	0	0	0	0	0	0	0	0	0	0		0	0	0	0	0	0	0	2	2	0	0	0	0	0	0	0	0
268	2	3.7	1	0	1	1	1	4	4	1	0.3	1	0.4		0	0	0	0	1	0	0	0	0	0	0	0	0	0	0	0	0		0	0	0	0	0	0	0	0	0	1	1	0	0	0	0	0	0
269	1	6.3	2	1	0	0	1	2	3	1	1.4	1	1.7		0	1	0	0	0	0	0	0	0	0	0	0	0	0	0	0	0		0	1	0	0	0	0	0	0	1	0	0	0	0	0	0	0	0
270	1	6.8	2	1	0	0	2	2	3	0	5.1	0	5.1		0	0	0	0	0	0	0	0	0	0	0	0	0	0	0	0	0		0	0	0	0	0	0	0	0	0	1	1	0	0	0	0	0	0
271	1	8.1	2	0	0	0	1	4	3	1	2.4	0	5.1		0	0	0	0	0	0	0	0	0	0	0	0	0	0	0	0	0		0	0	0	1	1	0	0	1	1	1	1	0	0	1	0	0	1
272	1	8.1	2	0	0	0	1	1	3	0	5.1	0	5.1		1	0	0	0	0	0	0	0	0	0	0	0	0	0	0	0	0		0	0	0	0	0	0	0	2	2	0	0	0	0	0	0	0	0
273	1	7.9	2	1	1	1	2	2	3	0	5.1	0	5.1		0	0	0	0	0	0	0	0	0	0	0	0	0	0	0	0	0		0	0	0	0	0	0	0	0	0	0	0	0	0	0	0	0	0
274	2	8.3	2	0	1	1	1	3	3	0	5.1	0	5.1		0	0	0	0	0	0	0	0	0	0	0	0	0	0	0	0	0		0	0	0	0	0	1	1	0	0	0	0	1	0	0	0	0	0
276	2	3.1	1	2	1	1	1	3	3	0	5	0	5		0	0	0	0	0	0	0	0	0	0	0	0	0	0	0	0	0		0	0	0	0	0	0	0	0	0	0	0	0	0	0	0	0	0
277	2	9.5	2	1	0	0	1	4	3	1	0.5	1	0.7		0	0	0	0	0	0	0	0	0	0	0	0	0	0	0	0	0		0	0	0	0	0	0	0	1	0	1	1	0	1	0	0	0	0
278	1	5.6	1	1	0	0	2	2	3	1	1.4	1	1.6		0	0	0	3	0	0	0	0	0	0	0	0	0	0	0	0	0		0	0	0	0	0	0	0	0	0	0	0	0	0	0	0	0	0
279	1	5.7	1	0	1	1	1	4	3	0	1.5	0	1.5		0	0	0	0	0	0	0	0	0	0	0	0	0	0	0	0	0		0	0	0	0	0	0	0	0	0	1	1	0	0	0	0	0	0
280	1	5.2	1	1	0	0	1	3	3	0	5	0	5		0	0	0	0	0	0	0	0	0	0	0	0	0	0	0	0	0		0	0	0	0	0	1	1	1	1	0	0	1	1	0	0	0	0
281	1	6	2	0	0	0	1	4	3	0	0.4	1	0.4		0	0	0	0	0	0	0	0	0	0	0	0	0	0	0	0	0		0	0	0	0	0	0	0	0	0	0	0	0	0	0	0	0	0
282	1	9.3	2	0	0	0	1	1	3	0	5	0	5		1	0	0	0	0	0	0	0	0	0	0	0	0	0	0	0	0		0	0	0	0	0	0	0	2	2	0	0	0	0	0	0	0	0
283	1	9.2	2	0	1	1	1	4	3	0	5	0	5		0	0	0	0	0	0	0	0	0	0	0	0	0	0	0	0	0		0	0	0	0	0	0	0	0	0	0	0	0	0	0	0	0	0
284	1	4.6	1	1	0	0	2	2	3	0	5	0	5		0	0	0	0	0	0	0	0	0	0	0	0	0	1	0	0	0		0	0	0	0	0	0	0	0	0	0	0	0	0	0	0	0	0
285	2	8.3	2	0	0	0	1	1	3	0	5	0	5		1	0	0	0	0	0	0	0	0	0	0	0	0	0	0	0	0		0	0	0	0	0	0	0	2	2	0	0	0	0	0	0	0	1
287	2	7.5	2	0	1	1	2	2	3	0	4.9	0	4.9		0	0	0	0	0	0	0	0	0	0	0	0	0	0	0	0	0		0	0	0	0	0	0	0	1	1	1	1	0	0	0	0	0	0
288	1	5.2	1	0	0	0	1	4	2	1	1.9	0	5.1		0	0	0	0	0	0	0	0	0	0	0	0	0	0	0	0	0		0	0	0	1	0	0	0	0	0	1	1	2	0	0	0	0	0
290	1	11	2	0	0	0	1	4	3	0	4.9	0	4.9		0	0	0	0	0	0	0	0	0	0	0	0	0	0	0	0	0		0	0	0	1	0	0	0	0	0	0	0	0	0	0	0	0	0
291	1	13.2	3	0	0	0	1	4	2	0	5.1	0	5.1		0	0	0	0	0	0	0	0	0	0	0	0	0	0	0	0	0		0	0	0	0	0	0	0	0	0	0	0	0	0	0	0	0	0
292	1	3.9	1	0	0	0	1	3	3	1	3.8	0	4.9		0	0	0	0	0	0	0	0	0	0	0	0	0	0	0	0	0		0	0	0	0	0	0	0	0	0	0	0	0	0	0	0	0	0
293	2	8.4	2	0	0	0	1	1	3	1	1.8	1	2.1		1	1	0	0	0	1	0	0	0	0	0	0	0	0	0	0	0		0	0	0	0	0	0	0	2	2	0	0	1	1	0	0	0	0
294	2	6.7	2	0	0	0	1	1	2	0	5.1	0	5.1		1	0	0	0	0	0	0	0	0	0	0	0	0	0	0	0	0		0	0	0	0	0	0	0	2	0	0	0	0	0	0	0	0	0
295	1	3.1	1	0	0	0	2	4	2	0	5.1	0	5.1		0	0	0	0	0	0	0	0	0	0	0	0	0	0	0	0	0		0	0	0	0	0	0	0	0	0	0	0	0	0	0	0	0	0
296	1	7	2	0	0	0	1	4	3	1	2.5	0	4.9		0	0	0	0	0	0	0	0	0	0	0	0	0	0	0	0	0		0	0	0	0	0	0	0	0	0	1	1	0	0	0	0	0	0
297	1	5.7	1	0	0	0	1	4	3	0	4.8	0	4.8		0	0	0	0	0	0	0	0	0	0	0	0	0	0	0	0	0		0	0	0	0	0	0	0	0	0	1	1	0	0	0	0	0	0
300	2	8.5	2	0	0	0	1	1	3	0	4.8	0	4.8		1	0	0	0	0	0	0	0	0	0	0	0	0	0	0	0	0		0	0	0	0	0	0	0	2	0	0	0	0	0	0	0	0	0
301	2	12.3	3	0	0	0	1	4	3	1	4.3	0	4.8		0	0	0	0	0	0	0	0	0	0	0	0	0	0	0	0	0		0	1	1	0	0	0	0	0	0	0	0	0	0	0	2	0	0
302	1	8.5	2	0	1	1	1	4	3	0	4.8	0	4.8		0	0	0	0	0	0	0	0	0	0	0	0	0	0	0	0	0		0	0	0	0	0	0	0	0	0	0	0	0	0	0	0	0	0
303	1	7	2	1	0	0	1	4	3	1	3.7	0	4.8		0	0	0	0	0	0	0	0	0	0	0	0	0	0	0	0	0		0	0	0	0	0	0	0	0	1	1	1	0	0	0	0	0	0
305	1	6.1	2	0	1	1	1	4	3	0	4.9	0	4.9		0	0	0	0	0	0	0	0	0	0	0	0	0	0	0	0	0		0	0	0	0	0	0	0	0	0	0	0	0	0	0	0	0	0
307	1	5.1	1	0	0	0	2	2	3	0	4.7	0	4.7		0	0	0	0	0	0	0	0	0	0	0	0	0	0	0	0	0		0	1	1	0	0	0	0	0	0	0	0	0	0	0	0	0	0
308	1	11.3	2	0	0	0	2	2	3	0	4.7	0	4.7		0	0	0	0	0	0	0	0	0	0	0	0	0	0	0	0	0		0	0	0	0	0	0	0	0	0	0	1	0	0	0	0	0	0
309	2	8.3	2	0	0	0	1	2	2	1	2.4	0	4.9		0	0	0	0	0	0	0	0	0	0	0	0	0	0	4	0	0		0	0	0	0	0	0	0	0	0	0	0	0	0	0	0	0	0
311	1	5.9	1	0	1	1	1	1	2	1	0.4	1	2.5		1	2	0	0	0	1	0	0	0	0	0	0	0	0	0	0	0		0	0	0	0	0	0	0	2	2	0	0	0	0	0	0	0	0
312	2	6.6	2	0	0	0	1	3	3	0	4.6	0	4.6		0	0	0	0	0	0	0	0	0	0	0	0	0	0	0	0	0		0	0	0	0	0	0	0	0	0	0	0	1	1	0	0	0	0
313	1	7.1	2	0	0	0	1	4	3	0	4.6	0	4.6		0	0	0	0	0	0	3	0	0	0	0	0	0	0	0	0	0		0	0	0	0	0	0	0	0	0	0	0	0	0	0	0	0	0
314	1	3.6	1	1	1	1	1	4	3	1	0.1	1	0.2		0	0	3	0	0	0	0	0	0	0	0	0	0	0	0	0	0		0	0	0	0	0	0	0	0	0	0	0	0	0	0	0	0	0
316	1	7.3	2	1	0	0	2	2	3	0	4.6	0	4.6		0	0	0	0	0	0	0	0	0	0	0	0	0	0	0	0	0		0	0	0	1	1	0	0	0	0	0	0	0	0	0	0	0	0
317	2	9.9	2	1	0	0	1	1	2	0	4.8	0	4.8		1	1	1	0	1	0	0	0	0	0	0	0	0	0	0	0	0		0	0	0	0	0	0	0	0	0	0	0	0	0	0	0	0	0
318	1	9.1	2	0	1	1	1	2	3	0	4.6	0	4.6		0	2	0	0	0	0	0	0	0	0	0	0	0	0	0	0	0		0	0	0	0	0	0	0	0	0	0	0	0	0	0	0	0	0
319	1	6.6	2	0	0	0	3	2	3	0	4.8	0	4.8		0	0	0	0	0	0	0	0	0	0	0	0	0	0	0	0	0		0	0	0	0	0	0	0	0	0	0	0	0	0	0	0	0	0
320	1	5	1	0	0	0	3	2	3	0	4.5	0	4.5		0	0	0	0	0	0	1	0	0	0	0	0	0	0	0	0	0		0	0	0	0	0	1	1	0	0	1	1	2	2	1	0	0	0
321	2	7	2	0	0	0	1	1	2	0	4.7	0	4.7		0	0	0	0	0	0	0	0	0	0	0	0	0	0	0	0	0		0	0	0	0	0	0	0	0	0	0	0	0	0	0	0	0	0
322	1	7.5	2	1	0	0	1	4	3	1	2.5	0	4.5		0	0	0	0	0	0	0	0	0	0	0	0	0	0	0	0	0		0	0	0	0	0	0	0	0	0	0	0	0	0	0	0	0	0
323	1	8.7	2	0	0	0	1	4	3	0	4.5	0	4.5		0	0	0	0	0	0	0	0	0	0	0	0	0	0	0	0	0		0	0	0	0	0	0	0	0	0	1	1	0	0	0	0	0	0
324	1	10.1	2	0	0	0	1	4	3	0	4.5	0	4.5		0	0	0	0	0	0	0	0	0	0	0	0	0	0	0	0	0		1	0	0	0	0	0	0	1	1	1	1	0	0	1	0	0	0
325	1	5.8	1	0	0	0	1	4	3	0	4.5	0	4.5		0	0	0	0	0	0	0	0	0	0	0	0	0	0	0	0	0		0	1	1	0	0	0	0	1	1	0	0	2	0	0	0	0	0
326	1	6.5	2	0	1	1	1	4	2	1	1.5	1	1.9		0	0	0	0	0	0	0	0	0	0	0	0	0	0	0	0	0		0	0	0	0	0	0	0	0	0	1	1	0	0	0	0	0	1
327	1	10	2	0	0	0	1	4	2	0	4.5	0	4.5		0	0	0	0	0	0	0	0	0	0	0	0	0	0	0	0	0		0	0	0	0	0	0	0	0	0	1	1	0	0	0	0	0	0
328	1	6.3	2	0	0	0	1	1	2	0	3.6	0	3.6		1	0	0	0	0	0	0	0	0	0	0	0	0	0	0	0	0		0	0	0	0	0	0	0	2	0	0	0	1	0	0	0	0	0
329	2	4.2	1	1	0	0	1	4	3	0	4.4	0	4.4		0	0	0	0	0	0	0	0	0	0	0	0	0	0	0	0	0		0	0	0	0	0	0	0	0	0	1	1	0	0	0	0	0	0
330	1	3.8	1	0	1	1	2	2	3	1	1.1	1	1.9		0	0	0	0	0	0	0	0	0	0	0	0	0	0	0	0	0		0	0	0	0	0	0	0	0	0	0	0	0	1	0	0	0	0
331	1	3	1	0	1	1	2	2	3	0	4.4	0	4.4		0	0	0	0	0	0	0	0	0	0	0	0	0	0	0	0	0		0	1	1	0	0	0	0	0	0	0	0	0	0	0	0	0	0
332	2	13	3	0	0	0	1	1	3	0	4.6	0	4.6		1	0	0	0	0	1	0	0	0	0	0	0	0	0	0	0	0		0	0	0	0	0	0	0	0	0	0	0	0	0	0	0	0	0
333	1	7.7	2	0	1	1	1	4	3	1	0.9	1	1.5		0	0	3	0	0	0	0	0	0	0	0	0	0	0	0	0	0		0	0	0	0	0	0	0	0	0	1	1	0	0	0	0	0	0
334	1	5.7	1	0	1	1	1	4	2	0	5	0	5		0	0	3	0	0	0	0	0	0	0	0	0	0	0	0	0	0		0	0	0	0	0	0	0	0	0	0	0	0	0	0	0	0	0
336	1	13.6	3	1	1	1	2	2	3	0	4.2	0	4.2		0	0	0	0	0	0	0	0	0	0	0	0	0	0	0	0	0		1	0	0	1	0	1	0	0	0	1	0	0	0	0	0	0	1
337	2	8.2	2	0	1	1	3	4	3	1	0.5	1	0.6		0	0	0	0	0	0	0	0	0	0	0	0	0	0	0	3	0		0	0	0	1	1	0	0	0	0	1	1	0	0	0	0	0	0
338	1	3	1	2	1	1	2	2	4	1	0.1	1	0.6		0	0	0	3	0	0	0	0	0	0	0	0	0	0	0	0	0		0	0	0	0	0	0	0	0	0	0	0	0	0	0	0	0	0
339	1	8.8	2	0	0	0	1	4	3	1	1.8	0	4.2		0	0	0	0	0	0	1	0	0	0	0	0	0	0	0	0	0		0	0	0	0	0	0	0	0	0	0	0	0	0	0	0	0	0
340	2	6.2	2	0	0	0	1	1	3	0	4.1	0	4.1		1	1	0	0	0	0	0	0	0	0	0	0	0	0	0	0	0		0	0	0	0	0	0	0	2	0	0	0	0	0	0	0	0	0
342	1	8.8	2	0	0	0	1	4	2	0	4.2	0	4.2		0	0	0	0	0	0	0	0	0	0	0	0	0	0	0	0	0		0	0	0	0	0	0	0	0	0	0	0	0	0	0	0	0	0
344	1	6.8	2	0	0	0	1	4	3	0	3.9	0	3.9		0	0	0	0	0	0	0	0	0	0	0	0	0	0	0	0	0		0	0	0	0	0	0	0	0	0	0	0	0	0	0	0	0	0
346	2	11.4	2	0	1	1	1	2	3	0	3.9	0	3.9		0	0	0	0	0	0	0	0	0	0	0	0	0	0	0	0	0		0	0	0	0	0	0	0	0	0	0	0	2	0	0	0	0	0
347	2	4	1	0	0	0	1	2	2	0	1.7	0	1.7		0	0	0	0	0	0	0	0	0	0	0	0	0	0	0	0	0		0	0	0	0	0	0	0	0	0	0	0	0	0	0	0	0	0
348	1	4.1	1	0	1	1	3	3	1	1	0.7	1	0.9		0	0	0	3	0	0	0	0	0	0	0	0	0	0	0	0	0		0	0	0	0	0	0	0	0	0	0	0	0	0	0	0	0	0
349	1	7.7	2	0	0	0	1	1	3	0	3.9	0	3.9		1	1	0	0	0	1	0	0	0	0	0	0	0	0	0	0	0		0	0	0	0	0	0	0	2	0	0	0	0	0	0	0	0	0
350	2	11.8	2	0	0	0	2	2	3	0	3.9	0	3.9		0	0	0	0	0	0	0	0	0	0	0	0	0	0	0	0	0		0	0	0	0	0	0	0	0	0	0	0	0	0	0	0	0	0
351	2	14.8	3	0	0	0	1	1	2	0	4.1	0	4.1		1	0	0	0	0	1	0	0	0	0	1	0	0	0	0	0	0		0	0	0	0	0	0	0	2	2	0	0	0	0	0	0	0	0
352	1	11.6	2	0	1	1	1	1	2	0	4.1	0	4.1		1	1	0	0	0	1	0	0	0	0	0	0	0	0	0	0	0		0	0	0	0	0	0	0	2	0	0	0	0	0	0	0	0	0
353	1	6.6	2	0	0	0	1	4	2	0	4.1	0	4.1		0	0	0	0	0	0	2	0	0	0	0	0	0	0	0	0	2		0	0	0	0	0	0	0	0	0	0	0	0	0	0	0	0	0
355	1	7.1	2	0	0	0	1	4	2	0	4.1	0	4.1		0	0	0	0	0	0	0	0	0	0	0	0	0	0	0	0	0		0	0	0	0	0	0	0	0	0	0	0	0	0	0	0	0	0
356	1	6.1	2	1	0	0	2	2	3	0	3.8	0	3.8		0	0	0	0	0	0	0	0	0	0	0	0	0	0	0	0	0		0	0	0	0	0	0	0	0	0	1	1	0	0	0	0	0	0
357	2	10.9	2	0	0	0	1	1	2	1	2	0	3.8		1	1	0	0	0	1	0	0	0	0	0	0	0	0	0	0	0		0	0	0	0	0	0	0	2	2	1	1	1	0	0	0	0	0
358	2	6.9	2	0	0	0	2	2	2	0	3.9	0	3.9		0	0	0	0	0	0	2	0	0	0	0	0	0	0	0	0	0		0	1	1	0	0	0	0	0	0	0	1	0	2	0	0	0	0
359	2	3.1	1	0	1	1	3	3	2	1	0.6	1	0.7		0	0	3	0	0	0	0	0	0	0	0	0	0	0	0	0	0		0	1	0	0	0	0	0	0	0	0	0	0	0	0	0	0	0
360	1	3.7	1	0	0	0	2	2	1	0	3.7	0	3.7		0	0	0	0	0	1	0	1	0	0	0	0	0	0	0	0	0		0	0	0	0	0	0	0	0	0	0	0	0	0	0	0	0	0
361	2	11.2	2	1	1	1	1	4	2	0	3.9	0	3.9		0	0	0	0	0	0	0	0	0	0	0	0	0	0	0	0	0		0	0	0	0	0	0	0	0	0	0	0	0	0	0	0	2	0
362	2	6.2	2	2	1	1	2	4	2	1	2.4	0	3.9		0	0	0	0	0	0	0	0	0	0	0	0	0	1	0	0	1		0	0	0	0	0	0	0	0	0	0	0	0	0	0	0	0	0
363	2	4.2	1	0	1	1	1	4	2	1	0.9	1	2.3		0	0	0	0	0	0	0	0	0	0	0	0	0	0	0	0	0		0	0	0	0	0	0	0	1	1	1	1	0	0	0	0	0	1
364	1	11.3	2	0	1	1	2	2	2	1	3.5	0	3.9		0	0	0	0	0	0	0	0	0	0	0	0	0	0	0	0	0		1	0	0	0	0	0	0	0	0	0	0	0	0	0	0	0	0
366	1	9.3	2	0	0	0	1	4	2	0	3.9	0	3.9		0	0	0	0	0	0	0	0	0	0	0	0	0	0	0	0	0		0	0	0	1	0	0	0	0	0	0	0	0	0	0	0	0	0
368	2	11.5	2	0	0	0	1	1	2	1	2.9	0	3.8		1	1	0	0	0	0	0	0	0	0	0	0	0	0	0	0	0		0	0	0	0	0	0	0	0	0	0	0	0	0	0	0	0	0
369	2	9.3	2	2	1	1	1	1	3	0	3.6	0	3.6		1	0	0	0	0	0	0	0	0	0	0	0	0	0	0	0	0		0	0	0	0	0	0	0	0	0	0	0	0	0	0	0	0	0
370	1	6.8	2	0	0	0	2	2	2	0	3.8	0	3.8		0	1	0	0	0	0	0	0	0	0	0	0	0	0	0	0	0		0	0	0	0	0	0	0	0	0	0	0	0	0	0	0	0	0
371	2	5.8	1	1	0	0	1	1	3	0	3.5	0	3.5		1	0	0	0	0	0	0	0	0	0	0	0	0	0	0	0	0		0	0	0	0	0	0	0	2	2	0	0	1	1	0	0	0	0
372	2	4.4	1	0	1	1	2	4	3	0	3.5	0	3.5		0	0	0	0	0	0	0	0	0	0	0	1	0	0	0	2	0		0	0	0	0	0	0	0	0	0	0	0	0	0	0	0	0	0
373	1	3.8	1	0	0	0	2	2	2	1	1	1	2.1		0	0	0	0	0	0	0	0	0	0	0	0	0	0	0	0	0		0	0	0	0	0	0	0	0	0	0	0	0	0	0	0	0	0
374	1	14.3	3	0	0	0	1	4	2	0	3.6	0	3.6		1	1	0	0	1	1	0	1	0	0	1	0	0	0	0	0	0		1	0	0	0	0	0	0	0	0	1	1	1	1	0	0	0	1
375	1	5.6	1	1	1	1	1	4	2	0	3.6	0	3.6		0	0	0	0	0	0	0	0	0	0	0	0	0	0	0	0	0		0	0	0	0	0	0	0	0	0	0	0	0	0	0	0	0	0
377	2	3.3	1	0	0	0	2	2	1	1	2	1	2		1	1	0	0	0	0	0	0	0	0	0	0	0	0	0	0	0		0	0	0	0	0	0	0	0	0	0	0	0	0	0	0	0	0
379	1	13.8	3	0	0	0	2	1	2	0	3.6	0	3.6		1	0	0	0	1	1	0	0	0	0	0	0	0	0	0	0	0		0	0	0	0	0	0	0	0	0	0	0	1	0	0	0	0	0
380	2	5.3	1	0	1	1	1	4	3	0	3.3	0	3.3		0	0	1	0	0	0	0	0	0	0	0	0	0	0	0	0	0		1	0	0	0	0	1	1	1	1	1	1	0	0	0	0	0	1
381	2	8.9	2	0	0	0	1	1	2	0	3.6	0	3.6		1	0	0	0	0	0	0	0	0	0	0	0	0	0	0	0	0		0	0	0	0	0	0	0	2	2	0	0	1	0	0	0	0	0
382	1	3.2	1	0	1	1	1	4	3	1	2.5	0	3.3		0	0	0	0	0	0	0	0	0	0	0	0	0	0	0	0	0		0	0	0	0	0	0	0	0	0	0	0	0	0	0	0	0	0
383	1	4.5	1	0	0	0	1	4	3	0	3.3	0	3.3		0	0	0	0	0	0	0	0	0	0	0	0	0	0	0	0	0		0	0	0	0	0	1	1	0	0	1	1	0	0	1	0	0	0
384	2	3.6	1	0	0	0	1	4	2	0	3.5	0	3.5		0	0	0	3	0	0	0	0	0	0	0	0	0	0	0	0	0		0	0	0	0	0	0	0	0	0	1	1	0	0	0	0	0	0
385	1	15.6	3	0	0	0	1	4	2	0	3.5	0	3.5		0	0	0	0	0	0	0	0	0	0	0	0	0	0	0	0	1		0	0	0	0	0	0	0	0	0	0	0	0	0	0	0	0	0
386	1	7.3	2	0	0	0	1	4	2	0	3.5	0	3.5		0	0	0	0	0	0	0	0	0	0	0	0	0	0	0	0	0		0	0	0	0	0	0	0	0	0	0	0	0	0	0	0	0	0
387	2	6.3	2	2	0	1	1	2	2	1	0.7	1	1.1		0	1	0	0	0	0	0	0	0	0	0	0	0	0	0	0	0		0	0	1	0	0	1	0	0	0	0	0	0	0	0	0	0	1
390	1	15.3	3	0	1	1	2	2	3	0	3.1	0	3.1		0	0	0	0	0	0	0	0	0	0	0	0	0	0	0	0	0		1	0	0	0	0	0	0	0	0	0	1	2	0	0	0	0	0
391	2	7	2	1	0	0	1	4	3	0	3.1	0	3.1		0	0	0	0	1	0	0	0	0	0	0	0	0	0	0	0	0		1	0	0	0	0	0	0	0	1	1	1	0	1	0	0	0	0
392	1	7.7	2	0	0	0	1	3	3	0	3.1	0	3.1		0	0	0	0	0	0	0	0	0	0	0	0	0	0	0	0	0		0	0	0	0	0	0	0	0	0	0	0	0	0	0	0	0	0
393	2	12.3	3	2	1	1	2	4	3	0	3	0	3		0	0	0	0	0	0	0	0	0	0	0	0	0	0	0	0	0		0	0	0	0	0	0	0	0	0	0	0	0	0	0	0	0	0
394	1	10.2	2	0	1	1	1	4	2	0	2.7	0	2.7		0	0	0	0	0	0	0	0	0	0	0	0	0	0	0	0	0		0	0	0	0	0	0	0	0	0	0	0	1	0	0	0	0	0
395	1	10.6	2	0	0	0	1	4	3	1	1.5	0	2.5		0	0	3	0	0	0	0	0	0	0	0	0	0	0	0	0	0		0	0	0	0	0	0	0	0	0	0	0	0	0	0	0	0	0
396	2	5.8	1	0	0	0	1	3	2	0	3	0	3		0	0	0	0	0	0	0	0	0	0	0	0	0	0	0	0	0		1	0	0	0	0	0	0	0	0	0	0	2	2	0	0	0	0
397	1	11.3	2	0	0	0	1	1	2	0	3	0	3		1	0	0	0	0	1	0	0	0	0	0	0	1	0	0	0	0		0	0	0	0	0	0	0	2	2	0	0	0	0	0	0	0	0
398	2	7.4	2	0	0	0	2	2	2	0	3.2	0	3.2		0	0	0	0	0	0	0	0	0	0	0	0	0	0	0	0	0		0	0	0	0	0	0	0	0	0	0	0	0	0	0	0	0	0
399	2	7.7	2	0	0	0	1	3	3	1	2.4	0	2.9		0	0	0	0	0	0	0	0	0	0	0	0	0	0	0	0	0		0	0	0	0	0	0	0	0	0	0	0	0	0	0	0	0	0
400	1	12.4	3	1	1	1	1	4	2	1	2	0	3.2		0	0	0	0	0	0	0	0	0	0	0	0	0	0	0	0	0		0	0	0	1	0	0	0	0	0	0	0	0	0	0	0	0	0
401	1	8.9	2	0	0	0	1	4	3	0	3.2	0	3.2		0	0	0	0	0	0	0	0	0	0	0	0	0	0	0	0	0		0	0	0	0	0	0	0	0	0	1	1	0	2	0	0	0	0
402	1	10.2	2	0	1	1	1	4	2	0	3.2	0	3.2		1	0	0	0	0	0	0	0	0	0	0	0	0	0	0	0	0		0	0	0	0	0	0	0	0	0	0	0	0	0	0	0	0	0
403	1	10.5	2	0	1	1	1	1	2	0	3.3	0	3.3		1	0	0	0	0	1	0	0	0	0	0	0	0	0	0	0	0		0	0	0	0	0	0	0	0	0	0	0	0	0	0	0	0	0
404	1	7.5	2	0	0	0	1	4	2	0	3.1	0	3.1		0	0	0	0	0	0	0	0	0	0	0	0	0	0	0	0	0		0	0	0	0	0	0	0	0	0	0	1	0	0	0	0	0	0
405	1	8.3	2	0	0	0	2	2	3	1	1.8	0	3.1		0	0	0	0	0	0	0	0	0	0	0	0	0	0	0	0	0		0	0	0	0	0	0	0	0	0	0	1	0	0	0	0	0	0
406	2	13.8	3	0	1	1	1	4	3	0	2.8	0	2.8		0	0	0	0	0	0	0	0	0	0	0	0	0	0	0	0	0		0	1	0	0	0	0	0	0	0	1	1	0	0	0	0	0	0
407	2	8.8	2	0	1	1	1	2	3	0	2.8	0	2.8		0	1	0	0	0	0	0	0	0	0	0	0	0	0	0	0	0		0	0	0	0	0	0	0	0	0	0	0	0	0	0	0	0	0
408	1	6.6	2	0	1	1	2	4	3	0	2.8	0	2.8		0	0	0	0	0	0	0	0	0	0	0	0	0	0	0	0	0		0	0	0	0	0	0	0	0	0	0	0	0	0	0	0	0	0
410	1	9.6	2	0	0	0	1	1	3	0	2.8	0	2.8		1	1	0	0	1	1	0	0	0	0	0	0	0	0	0	0	0		0	0	0	0	0	0	0	0	0	0	0	0	0	0	0	0	0
411	1	8.8	2	0	0	0	1	4	2	0	3.3	0	3.3		0	0	0	0	0	0	0	0	0	0	0	0	0	0	0	0	0		0	0	0	0	0	1	1	0	0	1	1	2	0	0	0	2	0
412	1	13.3	3	0	0	0	1	4	2	0	3.1	0	3.1		0	0	0	0	0	0	0	0	0	0	0	0	0	0	0	0	0		0	0	0	0	0	0	0	0	0	0	0	0	0	0	0	0	0
413	1	3.6	1	0	0	0	2	2	1	0	2.8	0	2.8		0	1	0	0	0	0	0	0	0	0	0	0	0	0	0	0	0		0	0	0	0	0	0	0	0	0	0	0	0	0	0	0	0	0
414	1	6.7	2	0	0	0	1	2	2	1	1	1	2.4		0	0	0	0	0	0	0	0	0	0	0	0	0	0	0	0	0		0	0	0	0	0	0	0	0	0	0	0	0	0	0	0	0	0
415	1	9.5	2	0	1	1	1	4	2	1	0.9	1	1.4		0	0	0	0	0	0	0	0	0	0	0	0	0	0	0	0	0		0	0	0	0	0	0	0	0	0	0	0	0	0	0	0	0	0
416	1	7.4	2	0	0	0	1	2	3	0	2.7	0	2.7		0	0	0	0	0	0	0	0	0	0	0	0	0	0	0	0	0		0	0	0	0	0	0	0	0	0	0	0	0	0	0	0	0	0
417	2	4.5	1	0	1	1	1	4	3	0	2.6	0	2.6		0	0	0	0	0	0	0	0	0	0	0	0	0	0	0	0	0		0	0	0	0	0	0	0	0	0	0	0	0	0	0	0	0	0
418	1	9.7	2	0	0	0	1	4	2	0	2.8	0	2.8		0	0	0	0	0	0	0	0	0	0	0	0	0	0	0	0	0		0	0	0	0	0	0	0	0	0	0	1	0	0	0	0	0	0
419	1	8.4	2	1	0	0	1	4	2	0	2.8	0	2.8		0	0	0	0	0	0	0	0	0	0	0	0	0	0	0	0	0		0	0	0	0	0	0	0	0	0	1	1	0	0	0	0	2	0
420	1	4.9	1	0	0	0	1	4	2	0	2.9	0	2.9		0	0	0	0	0	0	0	1	0	0	0	0	0	0	0	0	0		0	0	0	0	0	0	0	0	0	0	0	0	0	0	0	0	0
421	1	7.3	2	0	0	0	1	1	3	0	2.5	0	2.5		1	0	0	0	0	0	0	0	0	0	0	0	0	0	0	0	0		0	0	0	0	0	0	0	0	0	0	0	0	0	0	0	0	0
422	1	9.9	2	1	1	1	1	4	2	1	1.3	0	2.8		0	0	0	0	0	0	0	0	0	0	0	0	0	0	0	0	0		1	0	0	0	0	0	0	0	0	0	1	0	0	0	2	0	0
425	1	8.7	2	1	1	1	1	4	2	1	0.6	1	0.9		0	1	0	0	0	0	0	0	0	1	0	0	0	0	0	0	0		0	0	0	0	0	0	0	0	0	0	0	0	0	0	0	0	0
426	1	9.7	2	1	1	1	1	4	2	0	2.7	0	2.7		0	0	0	0	0	0	0	0	0	0	0	0	0	0	0	0	0		0	1	0	0	0	0	0	0	0	0	1	0	0	0	0	0	0
427	1	6.8	2	0	0	0	3	1	2	0	2.7	0	2.7		0	0	0	0	0	0	0	0	0	0	0	0	0	0	0	0	0		0	0	0	0	0	0	0	0	0	0	0	0	0	0	0	0	0
430	2	15.5	3	0	0	0	2	2	2	1	1.2	0	2.7		0	3	0	0	0	0	0	0	0	0	0	0	0	0	4	0	0		0	0	0	0	0	0	0	0	0	0	0	0	0	0	0	0	0
431	1	5.6	1	0	0	0	2	4	2	1	1.4	0	2.7		0	0	0	0	0	0	0	0	0	0	0	0	0	0	0	0	0		0	0	0	0	0	0	0	0	0	0	0	0	0	0	0	0	0
433	1	3.8	1	1	0	0	2	2	2	0	2.7	0	2.7		0	0	0	0	0	0	0	0	0	0	0	0	0	0	0	0	0		0	0	0	0	0	0	0	0	0	0	0	0	0	0	0	0	0
434	1	5.1	1	0	0	0	3	4	3	0	2.4	0	2.4		0	0	0	0	0	0	0	0	0	0	0	0	0	0	1	0	0		0	0	0	0	0	0	0	0	0	0	0	0	0	0	0	0	0
435	2	7.3	2	0	0	0	1	4	3	1	1.7	0	2.4		0	0	0	0	0	0	0	0	0	0	0	0	0	0	0	0	0		0	0	0	0	0	0	0	0	0	0	0	1	0	0	0	0	0
436	1	12.1	3	0	1	1	1	4	3	0	2.3	0	2.3		0	0	0	0	1	0	0	0	0	0	0	1	0	0	0	0	0		0	0	0	0	0	0	0	0	0	1	1	0	0	0	0	0	0
437	2	11.2	2	1	1	1	1	4	2	0	2.7	0	2.7		0	0	0	0	0	0	0	0	0	0	0	0	0	0	0	0	0		1	0	0	0	0	0	0	0	0	0	1	0	0	0	0	0	0
438	1	3	1	0	0	0	2	2	1	0	2.4	0	2.4		0	0	0	0	0	0	0	1	0	0	0	0	0	0	0	0	0		0	0	0	0	0	0	0	0	0	0	0	0	0	0	2	0	0
439	1	15.1	3	0	1	1	2	4	2	0	2.6	0	2.6		0	0	0	0	0	0	0	0	0	0	0	0	0	0	0	0	0		0	0	0	0	0	0	0	0	0	0	0	0	0	0	0	0	0
440	1	4.5	1	1	0	0	1	3	3	0	2.3	0	2.3		0	0	0	0	0	0	0	0	0	0	0	0	0	0	0	0	0		0	0	0	0	0	0	1	0	0	0	0	1	1	0	0	0	0
441	1	5.3	1	0	0	0	1	4	2	0	2.5	0	2.5		0	0	0	0	0	0	0	0	0	0	0	0	0	0	0	0	0		0	0	0	0	0	0	0	0	0	0	0	0	0	0	0	0	0
442	1	5.1	1	0	0	0	1	4	2	0	2.5	0	2.5		0	0	0	0	0	0	0	0	0	0	0	0	0	0	0	0	0		0	0	0	0	0	0	0	0	0	0	0	0	0	0	0	0	0
443	2	7	2	1	0	0	1	1	3	0	2.3	0	2.3		0	0	0	0	0	0	0	0	0	0	0	0	0	0	0	0	0		0	0	0	0	0	0	0	0	0	0	0	0	0	0	0	0	0
444	1	8.3	2	0	0	0	1	4	2	0	2.5	0	2.5		0	0	0	0	0	0	0	0	0	0	0	0	0	0	0	0	0		0	0	0	0	0	0	0	0	0	0	0	0	0	0	0	0	0
445	1	8.4	2	1	1	1	2	2	2	1	1.3	1	2.8		0	0	0	0	0	0	0	0	0	0	0	0	0	0	0	0	0		0	0	0	0	0	0	0	0	0	0	0	0	0	0	0	0	0
446	1	8.2	2	0	0	0	1	2	2	1	1.2	0	2.4		0	1	0	0	0	0	0	0	0	0	0	0	0	0	0	0	0		0	0	1	0	0	0	0	0	0	0	0	0	0	0	0	0	0
449	1	5.3	1	0	0	0	1	4	2	0	2.3	0	2.3		0	0	0	0	0	0	0	0	0	0	0	1	0	0	0	0	0		0	0	0	0	0	0	0	0	0	0	0	0	0	0	0	0	0
451	1	7.3	2	0	0	0	2	4	3	0	2.1	0	2.1		0	0	0	0	0	0	0	0	0	0	0	0	0	0	0	0	0		0	0	0	0	0	0	0	0	0	0	0	0	0	0	0	0	0
[truncated: 30 more columns]
